# Supplementary material for: Gene expression changes in vastus lateralis muscle after different strength training regimes during rehabilitation following anterior cruciate ligament reconstruction
Source: PLoS One. 2021 Oct 14;16(10):e0258635. doi: 10.1371/journal.pone.0258635 (PMC8516190; doi:10.1371/journal.pone.0258635)
Supplement: S1 File — Individual data points of all subjects. (XLSX) [file pone.0258635.s002.xlsx]

## Sheet: Fig1S - MCSA
ID	Training	MCSA_before	MCSA_after
10Q	CON/ECC+	88.512	103.107
11Q	CON/ECC+	75.644	85.204
14Q	CON/ECC+	99.759	119.659
14S	CON/ECC+	60.481	74.805
16Q	CON/ECC+	95.843	98.486
16S	CON/ECC+	65.805	84.162
25S	CON/ECC+	53.864	61.87
27Q	CON/ECC+
28Q	CON/ECC+	66.23	83.93
28S	CON/ECC+	89.737	99.904
29Q	CON/ECC+	103.463	119.621
33Q	CON/ECC+
38Q	CON/ECC+	78.528	93.007
3S	CON/ECC+	86.32	93.989
42Q	CON/ECC+	85.107	93.933
4S	CON/ECC+	82.087	89.573
5S	CON/ECC+	84.263	100.57
7S	CON/ECC+	90.115	108.614
11S	CON/ECC	83.361	96.152
12S	CON/ECC	92.872	101.515
15Q	CON/ECC	64.94	72.07
26S	CON/ECC	86.737	94.657
30Q	CON/ECC	72.673	76.175
34Q	CON/ECC	68.304	84.866
35Q	CON/ECC	92.718	98.255
37Q	CON/ECC	64.619	69.432
41Q	CON/ECC	93.489	97.425
4Q	CON/ECC	74.601	86.371
6Q	CON/ECC	87.875	93.875
9Q	CON/ECC	65.188	79.271
S23	CON/ECC	82.773	90.731
* MCSA in cm²

## Sheet: Fig1S - FCSA
ID	Training	FCSA_type I_before	FCSA_type I_after	FCSA_type II_before	FCSA_type II_after	FCSA_hybrid_before	FCSA_hybrid_after
10Q	CON/ECC+
11Q	CON/ECC+	5420.21	6020.84	6565.76	7955.11	4978.67	5597.98
14Q	CON/ECC+
14S	CON/ECC+	4429.6	4454.27	3924.9	4108.79
16Q	CON/ECC+
16S	CON/ECC+	3025.72	3693.19	4444.38	4821.05
25S	CON/ECC+	3947.28	4376.2	3562.87	3961.7	3535.35	3590.9
27Q	CON/ECC+	2599.66	3628.18	2309.14	2982.88	2174.2	2848.27
28Q	CON/ECC+	3315.89	4230.85	4791.87	5650.48	3472.09	4294.3
28S	CON/ECC+
29Q	CON/ECC+
33Q	CON/ECC+	2740.38	3618.62	3476.28	4252.11	2597.06	3408
38Q	CON/ECC+	3942.29	5477.84	4652.75	6338.69	3799.94	5010.27
3S	CON/ECC+
42Q	CON/ECC+	3496.89	3507.19	4489.46	4598.96	4066.93	4264.99
4S	CON/ECC+	5318.21	5921.3	4257.94	5599.14	4780.65	5009.86
5S	CON/ECC+
7S	CON/ECC+	5506.52	6048.86	5995.08	6349.02	5689.45	5859.81
11S	CON/ECC
12S	CON/ECC	4214.35	5647.75	4966.11	7028.23
15Q	CON/ECC	3558.18	4058.22	2951.17	3407.1	3581.88	3598.99
26S	CON/ECC	4176.1	4315.23	5444.04	5622.46	4011.85	4400.58
30Q	CON/ECC
34Q	CON/ECC	3670.82	3825.36	4193.48	4536.72	3216.29	3478.52
35Q	CON/ECC	4050.35	4053.55	4613.78	5267.87	3682.71	3829.89
37Q	CON/ECC
41Q	CON/ECC	3327.33	4473.75	5563.07	7050.2	3141	4247.84
4Q	CON/ECC	3741.54	4266.84	3424.37	4415.93	2821.11	3377.16
6Q	CON/ECC	5555.82	5648.07	6145.16	7316.47	5674.31	6621.48
9Q	CON/ECC	3465.63	3887.86	3765.33	4878.51	3931.46	4872.07
S23	CON/ECC	3701.84	4150.35	3761.41	4384.5	4516	4719.23
* FCSA in µm²

## Sheet: Fig1S - FTD
ID	Training	type I_before	type I_after	type II_before	type II_after	hybrid_before	hybrid_after
10Q	CON/ECC+	65.6	61.9	34.4	37.7	0	0.5
11Q	CON/ECC+	31.5	41.2	62.6	55.2	5.9	3.6
14Q	CON/ECC+	46.4	57.4	51.5	40.9	2.1	1.7
14S	CON/ECC+	52.2	70.3	47.4	29.1	0.4	0.6
16Q	CON/ECC+	22	36.1	73.9	61.7	4.2	2.2
16S	CON/ECC+	17.9	33.4	80.3	66.2	1.7	0.4
25S	CON/ECC+	31.1	42.6	60.5	49.2	8.4	8.1
27Q	CON/ECC+	66.7	67.6	28.9	29.5	4.4	2.9
28Q	CON/ECC+	6	20.7	72.2	72.1	15.8	7.2
28S	CON/ECC+	67	76.6	33	23.4	0	0
29Q	CON/ECC+	22.3	32.7	58.9	67	18.9	0.3
33Q	CON/ECC+	17.1	33	82.4	63.9	0.4	3.1
38Q	CON/ECC+	22.3	27.3	72.9	71.3	4.9	1.4
3S	CON/ECC+	35.7	35.5	47.1	48.4	17.3	16.1
42Q	CON/ECC+	23.3	19.9	75.8	78.9	0.9	1.3
4S	CON/ECC+	45.9	42.4	43.4	53.9	10.7	3.8
5S	CON/ECC+	39.6	36.5	51.5	63	8.9	0.6
7S	CON/ECC+	36.9	35	45.6	62	17.5	3
11S	CON/ECC	47.6	44.2	45.6	47.9	6.8	7.9
12S	CON/ECC	43.6	47	51.4	43	5	0
15Q	CON/ECC	46.5	43.9	39.5	49.8	14	6.3
26S	CON/ECC	31.7	29	66.3	68.9	2	2.1
30Q	CON/ECC	25.2	32.5	64.7	61.7	10.1	5.8
34Q	CON/ECC	37.2	31.5	46.4	53.8	16.4	14.8
35Q	CON/ECC	39.9	28.7	56.9	65.9	3.2	5.4
37Q	CON/ECC	26.5	37.6	65.4	57.3	8.1	5.1
41Q	CON/ECC	20.6	40	77.3	58.3	2.1	1.7
4Q	CON/ECC	64.2	42.5	34.8	53.3	1	4.3
6Q	CON/ECC	21.7	23.3	74.8	75.9	3.6	0.8
9Q	CON/ECC	36.4	23.9	52.4	68.5	11.2	7.6
S23	CON/ECC	53.2	44.6	34.9	51.6	12	3.8
* fiber type distribution in %

## Sheet: Fig1A - myogenesis+hypertrophy
ID	Training	MSTN	CAV1	MYOD1	MYF6	ACTA1	ACVR2B	HDAC5	IGF1
10Q	CON/ECC+	0.275	-0.818	0	0.485	0.014	-0.221	0.021	-0.014
11Q	CON/ECC+	-0.241	0.436	-0.078	0.616	0.54	1.833	0.639	0.135
14Q	CON/ECC+	0.879	-0.322	-0.182	1.028	0.021	0.223	-0.258	-0.08
14S	CON/ECC+	0.583	0.685	0.417	0.909	0.508	0.446	0.427	0.359
16Q	CON/ECC+	-0.445	0.141	0.376	-0.047	0.189	0.803	0.741	0.014
16S	CON/ECC+	0.074	0.066	0.368	-0.379	-0.152	-0.519	-0.463	-0.311
25S	CON/ECC+	-0.485	0.159	0.378	-0.146	0.583	1.607	0.081	-0.026
27Q	CON/ECC+	0.809	-0.993	0.177	0.939	2.26	2.306	0.106	0.925
28Q	CON/ECC+	-0.616	-0.574	-0.041	0.125	-0.514	-1	-0.317	-0.644
28S	CON/ECC+	-0.542	1.554	2.739	2.488	3.667	1.06	0.976	0.331
29Q	CON/ECC+	-0.62	0.49	-0.532	-0.191	-0.064	0.5	0.279	1.007
33Q	CON/ECC+	0.019	-0.2	-0.249	-0.1	-0.264	-0.494	-0.48	-0.654
38Q	CON/ECC+	-0.341	0.163	0.019	0.115	-0.2	0.577	0.139	-0.233
3S	CON/ECC+	-0.539	-0.444	2.952	0.895	1.301	0.869	0.34	-0.388
42Q	CON/ECC+	0.021	-0.153	-0.34	-0.153	-0.08	-0.668	-0.092	-0.437
4S	CON/ECC+	-0.219	0.436	0.487	0.806	0.457	-0.091	0.313	0.99
5S	CON/ECC+	-0.447	-0.28	-0.114	-0.191	-0.525	-0.595	-0.223	-0.12
7S	CON/ECC+	0.163	-0.049	-0.081	1.2	0.942	0.123	0.077	0.762
11S	CON/ECC	0.729	-0.232	-0.409	-0.105	-0.123	0.516	0.05	-0.376
12S	CON/ECC	1.571	0.487	0.518	-0.4	0.662	0.295	0.191	-0.23
15Q	CON/ECC	-0.278	-0.496	-0.027	1.514	-0.027	-0.517	0.206	-0.624
26S	CON/ECC	-0.245	0.169	0.439	-0.786	-0.01	-0.051	-0.451	0.784
30Q	CON/ECC	-0.355	0.147	-0.088	0.048	0.812	0.577	0.513	0.787
34Q	CON/ECC	-0.305	-0.25	-0.751	0.261	-0.173	0.235	0.076	0.113
35Q	CON/ECC	-0.146	-0.046	-0.334	-0.375	0.059	-0.513	0.304	-0.134
37Q	CON/ECC	0.784	-0.024	0.699	0.288	0.966	1.007	0.642	0.235
41Q	CON/ECC	0.548	-0.073	0.879	0.231	0.117	-0.007	-0.21	-0.073
4Q	CON/ECC	0.899	-0.481	-0.162	0.925	-0.569	-0.702	-0.15	0.297
6Q	CON/ECC	0.297	0.38	0.333	0.153	0.586	0.847	0.886	0.49
9Q	CON/ECC	-0.062	0.131	0.264	0.005	0.441	-0.062	0.272	1.51
S23	CON/ECC	1.949	1.282	-0.007	0.516	0.591	1.639	1.219	2.227
* post - pre training [mRNA/4HK]

## Sheet: Fig1B - MYOD1+CAV1
ID	Training	MYOD1_QUAD	MYOD1_SEMI	CAV1_QUAD	CAV1_SEMI
10Q	CON/ECC+	0		-0.818
11Q	CON/ECC+	-0.078		0.436
14Q	CON/ECC+	-0.182		-0.322
14S	CON/ECC+		0.417		0.685
16Q	CON/ECC+	0.376		0.141
16S	CON/ECC+		0.368		0.066
25S	CON/ECC+		0.378		0.159
27Q	CON/ECC+	0.177		-0.993
28Q	CON/ECC+	-0.041		-0.574
28S	CON/ECC+		2.739		1.554
29Q	CON/ECC+	-0.532		0.49
33Q	CON/ECC+	-0.249		-0.2
38Q	CON/ECC+	0.019		0.163
3S	CON/ECC+		2.952		-0.444
42Q	CON/ECC+	-0.34		-0.153
4S	CON/ECC+		0.487		0.436
5S	CON/ECC+		-0.114		-0.28
7S	CON/ECC+		-0.081		-0.049
11S	CON/ECC		-0.409		-0.232
12S	CON/ECC		0.518		0.487
15Q	CON/ECC	-0.027		-0.496
26S	CON/ECC		0.439		0.169
30Q	CON/ECC	-0.088		0.147
34Q	CON/ECC	-0.751		-0.25
35Q	CON/ECC	-0.334		-0.046
37Q	CON/ECC	0.699		-0.024
41Q	CON/ECC	0.879		-0.073
4Q	CON/ECC	-0.162		-0.481
6Q	CON/ECC	0.333		0.38
9Q	CON/ECC	0.264		0.131
S23	CON/ECC		-0.007		1.282
* post - pre training [mRNA/4HK]

## Sheet: Fig2 - wasting+atrophy
ID	Training	MAPK8	FBXO32	TRIM63
10Q	CON/ECC+	-0.111	-0.086	0.395
11Q	CON/ECC+	0.605	2.44	1.45
14Q	CON/ECC+	-0.007	-0.06	0.879
14S	CON/ECC+	1.536	0.831	-0.012
16Q	CON/ECC+	0.424	1.676	0.647
16S	CON/ECC+	0.457	-0.078	-0.214
25S	CON/ECC+	0.016	1.223	0.151
27Q	CON/ECC+	0.121	-0.223	0.586
28Q	CON/ECC+	-0.215	-0.354	0.102
28S	CON/ECC+	0.662	4.178	1.118
29Q	CON/ECC+	0.113	0.653	-0.477
33Q	CON/ECC+	0.034	0.567	0.392
38Q	CON/ECC+	-0.029	0.503	-0.259
3S	CON/ECC+	-0.046	1.662	3.571
42Q	CON/ECC+	-0.129	-0.486	-0.418
4S	CON/ECC+	0.295	1.046	0.935
5S	CON/ECC+	-0.265	-0.333	-0.265
7S	CON/ECC+	-0.119	0.738	0.246
11S	CON/ECC	-0.153	-0.237	-0.007
12S	CON/ECC	0.627	0.242	-0.158
15Q	CON/ECC	-0.247	0.079	0.803
26S	CON/ECC	-0.017	-0.466	-0.829
30Q	CON/ECC	0.513	4.806	1.246
34Q	CON/ECC	-0.403	0.5	1.289
35Q	CON/ECC	0.251	-0.32	-0.11
37Q	CON/ECC	0.169	1.576	0.469
41Q	CON/ECC	0.214	0.414	0.729
4Q	CON/ECC	-0.173	-0.173	0.218
6Q	CON/ECC	0.886	0.735	1.227
9Q	CON/ECC	-0.238	0.055	-0.022
S23	CON/ECC	1.479	6.26	3.317
* post - pre training [mRNA/4HK]

## Sheet: Fig3A - contractility
ID	Training	MSTN	TNNT3	LMNA	CAPN3	MAPK1	CAV3	DAG1	CS	IKBKB	MYH2	TTN	ACTA1	DYSF	SGCA	DES
10Q	CON/ECC+	0.275	0.141	0.125	-0.701	0.198	-0.828	-0.768	-0.763	0.474	0.133	1.085	0.014	0.636	0.301	-0.822
11Q	CON/ECC+	-0.241	-0.158	0.331	0.251	0.368	-0.078	0.268	0.407	0.844	0.268	1.031	0.54	0.216	0.259	0.446
14Q	CON/ECC+	0.879	0.602	0.266	-0.014	-0.08	0.043	-0.34	-0.193	0.11	3.408	0.223	0.021	-0.047	0.778	-0.08
14S	CON/ECC+	0.583	-0.267	0.869	0.208	0.708	0.55	1.06	0.167	1.35	-0.209	2.016	0.508	0.882	0.2	0.242
16Q	CON/ECC+	-0.445	-0.232	0.919	0.636	-0.092	0.636	0.636	0.231	1.462	0.064	0.395	0.189	0.181	0.181	0.705
16S	CON/ECC+	0.074	-0.256	0.074	-0.116	0.037	-0.214	0.2	-0.209	0.407	-0.197	-0.026	-0.152	0.016	0.127	0.052
25S	CON/ECC+	-0.485	-0.122	0.457	0.225	-0.158	0.436	0.225	0.627	1.873	1.132	0.066	0.583	-0.065	0.55	0.175
27Q	CON/ECC+	0.809	-0.31	0.061	-0.662	0.352	-0.917	-0.538	-0.872	0.018	-0.466	0.39	2.26	0.253	-0.064	-0.484
28Q	CON/ECC+	-0.616	-0.199	0.189	-0.258	-0.237	-0.616	-0.723	-0.434	0.932	1	0	-0.514	-0.384	0.338	-0.661
28S	CON/ECC+	-0.542	-0.169	2.611	0.487	1.467	0.427	2.079	0.909	5.928	1.177	1.737	3.667	2.255	1.536	0.65
29Q	CON/ECC+	-0.62	-0.295	-0.36	-0.144	-0.234	-0.28	0.053	0.193	0.586	0.521	-0.173	-0.064	-0.057	-0.27	0.619
33Q	CON/ECC+	0.019	-0.062	-0.611	0.1	-0.233	-0.508	-0.323	0.577	1.598	1.342	3.25	-0.264	0.345	0.139	-0.48
38Q	CON/ECC+	-0.341	-0.131	-0.009	-0.161	-0.009	0.163	-0.243	-0.284	0.272	-0.183	0.041	-0.2	0.432	0.034	0.402
3S	CON/ECC+	-0.539	0.34	3.899	0.561	1.06	0.175	1.794	0.378	0.497	2.897	1.103	1.301	2.016	1.501	-0.078
42Q	CON/ECC+	0.021	0.11	-0.147	-0.263	-0.283	-0.027	-0.141	-0.129	0.474	-0.171	-0.514	-0.08	-0.34	-0.182	0.231
4S	CON/ECC+	-0.219	0.251	0.594	0.074	-0.046	0.368	0.143	0.259	0.359	0.744	0.059	0.457	0.2	0.286	1.089
5S	CON/ECC+	-0.447	-0.156	-0.676	-0.548	-0.519	-0.024	-0.515	-0.563	-0.064	-0.664	-0.678	-0.525	-0.572	-0.333	0.723
7S	CON/ECC+	0.163	0.679	0.123	0.345	0.034	-0.036	-0.113	0.534	0.863	1.096	0.364	0.942	0.577	0.238	0.317
11S	CON/ECC	0.729	0.206	0.133	-0.054	0.181	0.283	-0.014	-0.141	-0.054	0.149	-0.268	-0.123	-0.092	0.064	0.035
12S	CON/ECC	1.571	0.34	1.06	0.331	0.304	0.277	0.359	0.295	0.831	0.331	0.831	0.662	0.457	0.436	0.119
15Q	CON/ECC	-0.278	0.765	-0.46	-0.135	-0.43	0.149	-0.199	-0.268	-0.336	0.079	-0.441	-0.027	-0.273	0.647	0.67
26S	CON/ECC	-0.245	-0.3	0.227	0.153	-0.305	0.153	-0.037	0.083	-0.003	-0.229	-0.285	-0.01	-0.207	-0.31	-0.179
30Q	CON/ECC	-0.355	-0.119	-0.125	0.787	0.139	0.402	0.462	0.422	0.392	-0.2	-0.009	0.812	0.644	0.005	0.837
34Q	CON/ECC	-0.305	-0.202	-0.432	-0.374	-0.455	-0.451	-0.356	-0.29	0.261	-0.369	-0.416	-0.173	-0.484	-0.3	0.053
35Q	CON/ECC	-0.146	0.089	-0.408	-0.026	0.066	0.151	-0.026	-0.097	0.72	-0.032	-0.214	0.059	-0.297	-0.134	0.119
37Q	CON/ECC	0.784	0.011	0.809	0.315	0.279	0.169	0.297	0.253	0.27	-0.138	-0.207	0.966	0.479	0.227	0.586
41Q	CON/ECC	0.548	-0.099	0.05	-0.111	0.072	-0.182	0.173	-0.123	0.028	0.094	0.223	0.117	-0.21	0.149	0.181
4Q	CON/ECC	0.899	0.608	0.137	-0.017	0.061	-0.3	-0.435	-0.399	0.925	2.399	0.4	-0.569	0.145	0.925	-0.265
6Q	CON/ECC	0.297	0.553	0.597	0.553	0.575	0.279	0.315	0.653	0.735	0.297	0.796	0.586	0.21	0.324	0.873
9Q	CON/ECC	-0.062	-0.022	0.787	0.147	-0.094	0.336	-0.284	-0.009	0.762	0.412	0.221	0.441	-0.113	-0.022	0.131
S23	CON/ECC	1.949	1.928	1.412	1.848	0.828	0.189	0.454	0.753	1.603	1.99	0.366	0.591	-0.08	0.853	0.973
* post - pre training [mRNA/4HK]

## Sheet: Fig3B - LMNA; CAV3; DAG1;CS
ID	Training	LMNA_QUAD	LMNA_SEMI	CAV3_QUAD	CAV3_SEMI	DAG1_QUAD	DAG1_SEMI	CS_QUAD	CS_SEMI
10Q	CON/ECC+	0.125		-0.828		-0.768		-0.763
11Q	CON/ECC+	0.331		-0.078		0.268		0.407
14Q	CON/ECC+	0.266		0.043		-0.34		-0.193
14S	CON/ECC+		0.869		0.55		1.06		0.167
16Q	CON/ECC+	0.919		0.636		0.636		0.231
16S	CON/ECC+		0.074		-0.214		0.2		-0.209
25S	CON/ECC+		0.457		0.436		0.225		0.627
27Q	CON/ECC+	0.061		-0.917		-0.538		-0.872
28Q	CON/ECC+	0.189		-0.616		-0.723		-0.434
28S	CON/ECC+		2.611		0.427		2.079		0.909
29Q	CON/ECC+	-0.36		-0.28		0.053		0.193
33Q	CON/ECC+	-0.611		-0.508		-0.323		0.577
38Q	CON/ECC+	-0.009		0.163		-0.243		-0.284
3S	CON/ECC+		3.899		0.175		1.794		0.378
42Q	CON/ECC+	-0.147		-0.027		-0.141		-0.129
4S	CON/ECC+		0.594		0.368		0.143		0.259
5S	CON/ECC+		-0.676		-0.024		-0.515		-0.563
7S	CON/ECC+		0.123		-0.036		-0.113		0.534
11S	CON/ECC		0.133		0.283		-0.014		-0.141
12S	CON/ECC		1.06		0.277		0.359		0.295
15Q	CON/ECC	-0.46		0.149		-0.199		-0.268
26S	CON/ECC		0.227		0.153		-0.037		0.083
30Q	CON/ECC	-0.125		0.402		0.462		0.422
34Q	CON/ECC	-0.432		-0.451		-0.356		-0.29
35Q	CON/ECC	-0.408		0.151		-0.026		-0.097
37Q	CON/ECC	0.809		0.169		0.297		0.253
41Q	CON/ECC	0.05		-0.182		0.173		-0.123
4Q	CON/ECC	0.137		-0.3		-0.435		-0.399
6Q	CON/ECC	0.597		0.279		0.315		0.653
9Q	CON/ECC	0.787		0.336		-0.284		-0.009
S23	CON/ECC		1.412		0.189		0.454		0.753
* post - pre training [mRNA/4HK]

## Sheet: Fig4 - ADIPOQ+PRKAB2
ID	Training	ADIPOQ	PRKAB2
10Q	CON/ECC+		0.4241
11Q	CON/ECC+		0.331
14Q	CON/ECC+	-0.6537	0.3472
14S	CON/ECC+	-0.1459	1.0456
16Q	CON/ECC+		-0.0407
16S	CON/ECC+		-0.0909
25S	CON/ECC+	2.4402	0.6049
27Q	CON/ECC+	2.5431	0.3241
28Q	CON/ECC+		0.5052
28S	CON/ECC+		2.0367
29Q	CON/ECC+	0.7839	0.1212
33Q	CON/ECC+	-0.8526	0.2121
38Q	CON/ECC+	0.8888	0.1
3S	CON/ECC+	-0.9792	0.3036
42Q	CON/ECC+	1	0.0497
4S	CON/ECC+	-0.8562	0.0371
5S	CON/ECC+	-0.0103	-0.2017
7S	CON/ECC+	-0.6396	-0.0556
11S	CON/ECC		-0.2316
12S	CON/ECC		0.268
15Q	CON/ECC	1.0849	0.5263
26S	CON/ECC		-0.1849
30Q	CON/ECC	-0.049	0.0774
34Q	CON/ECC	-0.5447	-0.0172
35Q	CON/ECC		-0.0121
37Q	CON/ECC	1.488	0.0246
41Q	CON/ECC		0.1173
4Q	CON/ECC		0.083
6Q	CON/ECC	4.4453	0.7351
9Q	CON/ECC		0.0052
S23	CON/ECC	6.9447	0.6472
* post - pre training [mRNA/4HK]
